# Supplementary material for: Physiological and Proteomics Analyses Reveal Low-Phosphorus Stress Affected the Regulation of Photosynthesis in Soybean
Source: Int J Mol Sci. 2018 Jun 6;19(6):1688. doi: 10.3390/ijms19061688 (PMC6032344; doi:10.3390/ijms19061688)
Supplement: Supplementary file 1 [file ijms-19-01688-s001.zip]

Archive with 3 entries (3 files):
- Figure S1.tif
- Figure S2.tif
- Supplementary Tables.xlsx
