# Supplementary material for: Physiological and Proteomics Analyses Reveal Low-Phosphorus Stress Affected the Regulation of Photosynthesis in Soybean
Source: Int J Mol Sci. 2018 Jun 6;19(6):1688. doi: 10.3390/ijms19061688 (PMC6032344; doi:10.3390/ijms19061688)
Supplement: Supplementary file 1 [file ijms-19-01688-s001.zip › Supplementary Tables.xlsx]

## Sheet: Table S1
Table S1 Relevant parameters related to protein identification
Spot Number	Protein ID	Protein mass	Isoelectric Point	Coverage rate	Pep Count	Protein Score	Sig. Score	E-value	Protein Seq
S1	Glyma.11G108500.1.p	95208	4.52	0.3345	23	73.1	61	0	MASKSRPNLSENSNKGSIATPRVSKTSKLASKPESESPSPLQNSRLSVERSPRSVNSKPTVERKSPRPSATPPDKQPPRAAKGSELQNQLNLAQQDLKKAKEQLIQAENEKLKAVDDLKEAQRVAEEANEKLREALVAQKRAEENSEIEKFRAVELEQAGIETVKKKEEEWQKEIESVRNQYALDMDSLLSTTQELQRVKQELAMTCDAKNQALNHADDATKIAEIHAEKAEFLSAELVRLKALLDSKVETEARENQVILKLKTDIEALKEELEKAKGYDDKLSERESFIEQLNVELEASKMAESYARSLLEEWHKKVEELEMRIGEANKLERSASESLESVMKQLEGNNDLLHEAESEVATLKEKVELLEMTIGRQRADVEDSQRQLCKAKEESLEKS…
S2	Glyma.06G277500.1.p	75136	5.33	0.306	15	67.49	61	0.01	MGTRNFEKMASIDAQLRLLAPSKVSDDDKLVEYDALLLDRFLDILQDLHGDDIRETVQDCYELSAEYEGQNNPQKLEELGNMLTGLDAGDSIVISKSFAHMLNLANLAEEVQIAYRRRIKLLKKGDFADENSAITESDIEETFKRLVNQLKKTPQEIFDALKSQTVDLVLTAHPTQSVRRSLLQKHGRIRNCLTQLYAKDITPDDKQELDEALQREIQAAFRTDEIRRTPPTPQDEMRAGMSYFHETIWKGIPKFLRRVDTALKNIGINERVPYNAPVIQFSSWMGGDRDGNPRVTPEVTRDVCLLARMMAANLYFSQIEDLMFELSMWRCNDELRVRSDELLSSSKRDAKHYIEFWKQIPPNEPYRVILGDVRDKLYNTRERARQLLANGSSEIPEET…
S3	Glyma.19G224200.1.p	94628	6.69	0.2856	12	68.94	61	0	MSSNTSRSCSTRSRQNSRVSSQVLVDAKLHGNFEESERLFDYSASINLNMPSSSCEIPSS AVSTYLQKIQRGMLIQPFGCLIVVDEKNLKVIAFSENTQEMLGLIPHTVPSMEQREALTI GTDVKSLFLSPGCSALEKAVDFGEISILNPITLHCRSSSKPFYAILHRIEEGLVIDLEPV SPDEVPVTAAGALRSYKLAAKSISRLQALPSGNMLLLCDALVKEVSELTGYDRVMVYKFH EDGHGEVIAECCREDMEPYLGLHYSATDIPQASRFLFMRNKVRMICDCSAVPVKVVQDKS LSQPISLSGSTLRAPHGCHAQYMSNMGSVASLVMSVTINGSDSDEMNRDLQTGRHLWGLV VCHHASPRFVPFPLRYACEFLTQVFGVQINKEA…
S4	Glyma.16G173100.1.p	62240	6.54	0.38	17	73.32	61	0	MAQVVASRSIQSTPLCPTSGSARDRTQNLLKPPSFASKVFPLGENNNKRSKLRLRSLQISARKSAPSEVIPMSPEDDPKIEEHLQHLRGVQPFGENSVGMWSKPTFRRKTKIVCTIGPSTNTREMIWKLAEAGMNVARLNMSHGDHASHQKVIDLVKEYNASHEDNVIAIMLDTKGPEVRSGDLPQPITLMPGQEFTFTIQRGVGTADCVSVNYDDFVNDVEMGDMLLVDGGMMSMVVKSKTEDSVKCEVVDGGELKSRRHLNVRGKSATLPSITEKDWDDIKFGVDNKVDFYAVSFVKDAEVVHELKNYLKSCGADIHVIVKIESADSIPNLHSIITASDGAMVARGDLGAELPIEEVPLLQEEIINLCRSMGKAVIVATNMLESMIVHPTPTRAEVS…
S5	Glyma.19G186000.1.p	33217	6.33	0.456	15	65.4	61	0	MAATSTSLASQLYIGLRRPCLKLDSFNSQSFSVFDPNLRLSLSPPRPSRAIVAMAGTGKFFVGGNWKCNGTKDSISKLVADLNSAKLEPDVDVVVAPPFLYIDQVKNSLTERIEISAQNSWVGKGGAFTGEISAEQLKDLGCKWVVLGHSERRHIIGENDEFIGKKAAYALSQGLGVIACIGELLEEREAGKTFDVCFQQLKAYADAVPSWDNIVIAYEPVWAIGTGKVATPQQAQEVHVAVRDWLKKNVPDEVASKTRIIYGGSVNGGNSAELAKQEDIDGFLVGGASLKGPEFATIVNSVTSKKVAA
S6	Glyma.10G197700.1.p	48849	6.63	0.199	19	69.9	61	0	MAVTQFNPTCSKTHLHSSQLPFLSRTLPRHRHCTIAPLHRTQQARICCSVAPNEVQVPAVKTSDPKSKPECYGVFCLTYDLRAEEETRSWKKLINIAVSGAAGMIANHLLFKLASGEVFGPDQPIALKLLGSERSIQALEGVAMELEDSLFPLLREVSIGIDPYEVFQDAEWALLIGAKPRGPGMERADLLDINGQIYAAQGRALNAVASRNVKVIVVGNPCNTNALICLKNAPNIPAKNFHALTRLDENRAKCQLALKAGVFYDKVSNVTIWGNHSTTQVPDFLNARIDGLPVKEVVKDQKWLEEEFTEKVQKRGGALIQKWGRSSAASTSVSIVDAIRSLVYSDGNPYGIAEGIVFSMPCRSKGDGDYELVKDVIFDDYLQQRIAKTEAELLAEKRC…
S7	Glyma.13G008600.1.p	24439	8.68	0.1968	4	70.3	61	0	MNSPKPTAPESDVDLLEFPLNLEYLEAEFFLFGSLGHGLDVVAPNLIEGGPPPIGVRLARLGSLVRNIILQFGFQEVGHLRAIKSTVRGFPRPLLDLSTTSFAKLASYVIPYVGLTGYVGANPLLQNATSKKSWQDAVIRALLYEHRTLSVQPYNVTVAEFTDRISMLRNNLGGSGLKDEGLVVPREQGAEGRVTDNILAGDKDSLSYPRTPKEILRIIYGGGDEHVPGGFYPKGASGRIVKYYLKTT*
S8	Glyma.18G036400.1.p	45490	5.82	0.1735	8	66.26	61	0.02	MAAAVSTVGAINRAPLSLNGSGSGAVSAPASTFLGKKVVTVSRFAQSNKKSNGSFKVLAV KEDKQTDGDRWRGLAYDTSDDQQDITRGKGMVDSVFQAPMGTGTHHAVLSSYEYVSQGLR QYNLDNMMDGFYIAPAFMDKLVVHITKNFLTLPNIKVPLILGIWGGKGQGKSFQCELVMA KMGINPIMMSAGELESGNAGEPAKLIRQRYREAADLIKKGKMCCLFINDLDAGAGRMGGT TQYTVNNQMVNATLMNIADNPTNVQLPGMYNKEENARVPIICTGNDFSTLYAPLIRDGRM EKFYWAPTRE DRIGVCKGIF RTDKIKDEDI VTLVDQFPGQ SIDFFGALRA RVYDDEVRKF
S9	Glyma.08G142700.1.p	18102	7.99	0.415	16	71.65	61	0	MAFSAITTLPSPQFLRLPQSSPSLRFSPPILKRPKPLSIRSVSIPAAPASGSLAPAVSLTDNALKHLNKMRSERNQDLCLRIGVKQGGCSGMSYTMDFEDRANKRPDDSIIEYEGFEIVCDPKSLLFIFGMQLDYSDALIGGGFSFKNPNATQTCGCGKSFAAEM
S10	Glyma.20G090000.1.p	15189	6.35	0.263	15	69.58	61	0	MSTSRPSQSSSNSGRSRRSARAMALATVDAKLHATFEESGSSFDYSSSVRISGTADGVNQPRHDKVTTAYLHHMQKGKMIQPFGCLLALDEKTCKVIAYSENAPEMLTMVSHAVPSVGDHPALGIGTDIKTLFTAPSASALQKALGFAEVLLLNPVLIHCKTSGKPFYAIIHRVTGSMIIDFEPVKPYEVPMTAAGALQSYKLAAKAITRLQSLPSGSMERLCDTMVQEVFELTGYDRVMAYKFHEDDHGEVIAEITKPGLEPYLGLHYPATDIPQASRFLFMKNKVRMIVDCHAKHVRVLQDEKLPFDLTLCGSTLRAPHSCHAQYMANMDSIASLVMAVVVNDNEEDGDTDAIQPQKRKRLWGLVVCHNTTPRFVPFPLRYACEFLAQVFAIHVNKE…
S11	Glyma.06G091500.1.p	70914	7.55	0.1859	9	63.2	61	0.02	MAGNGNESTGGDFSFSAAAARDALPRITTEKGGKSPGPADVCQDDIAPRVNFQTIDELHSLQKKRSAPTT PLRDGSASGVSGTSGPTTPVSSETMLQSVSASLASLTRETGPKLIRGDPTSAAKVAHVPVTPTSLPAADV SDSGLKFTHILHNLSPAELYEQAIKFEKGSFVTSTGALATLSGAKTGRSPKDKRVVKDDTTEAELWWGKG SPNIEMDEKT FLVNRERAVD YLNSLDKVFV
S12	Glyma.05G025300.1.p	29608	7.89	0.218	18	64.75	61	0	MAATSSLCSSTLQSQINGFCLHKTSLSHPRSLTFSRKKISTTVKATSRVDKFSKSDIIVSPSILSANFAKLGEQVKAVELAGCDWIHVDVMDGRFVPNITIGPLVVDALRPVTDLPLDVHLMIVEPEQRVPDFIKAGADIVSVHCEQSSTIHLHRTVNQVKSLGAKAGVVLNPATPLSAIEYVLDVVDLVLIMSVNPGFGGQSFIESQVKKISDLRRVCAEKGVNPWIEVDGGVGPANAYKVIEAGANALVAGSAVFGAKDYAEAIRGIKTSKRPEAVAV
S13	Glyma.05G022900.1.p	28616	5.01	0.249	16	61.49	61	0.03	MSLTIPSNLSKPAALRPKLSPKLRSAATTTIVCSTTNNNNNNNVSSDLKAFSAALALSSILLSAPLPAGADISGLTPCKESKQFAKREKQSIKKLESSLKLYEAGSAPALAIKASVEKTKRRFDNYAKQGLLCGGDGLPHLIVSGDQRHWGEFITPGILFLYISGWIGWVGRSYLIAIRDEKKPTMKEIIIDVPLASRLLFRGFSWPVAAYRELINGDLIAKDV
S14	Glyma.15G266300.1.p	17617	7.59	0.241	28	73.6	61	0	MGTPVNIIVGSQVWVEDPEDAWIDGEVTQINGKNVTIITTNGKTVVAEISSIYPKDTEAPPAGVDDMTKLAYLHEPGVLHNLATRFSLNEIYTYTGNILIAVNPFRRLPHLYDIHMMEQYKGAAFGELSPHLFAVADTCYRAMINENGSQSILVSGESGAGKTETTKMLMRYLAFMGGRSATEGRTVEQQVLESNPVLEAFGNAKTVKNNNSSRFGKFVEIQFDKNGKISGAAIRTYLLERSRVCQVSDPERNYHCFYMLCAAPPEDVKKYKLGDPRQFHYLNQSNCYQVSNVDDAKEYLEIKNAMDIVGISQEEQDAIFRVVAAILHLGNIDFVKGKEVDSSKLKDDKSLFHLRTAAELFMCDAKALEDSLCERVIVTPDGNITKPLDPDAAALSRDA…
S15	Glyma.15G018000.1.p	22301	8.58	0.352	7	72.63	61	0	MGSLQLNSYRLASYSLPYNFNCTTNSHKSLKFYKRVSFSRSRIRATATISESDSQANAAEEPPVVNFAFVHSVLLPDGTPDIHFRTACGGQKLRDIMLNSNIDLYGPYARPLSNCAGGGTCGTCMVEKPKNWRLACQTTVGTPDSTGLVV IQQLPEWKGH EWKYEKIPTS ELPQ
S16	Glyma.07G185400.1.p	37023	8.01	0.284	14	77.26	61	0	MEARAGANQRIARISAHLQPPNFQEGSDVLLKSAECRAKGGAPGFKVAILGAAGGIGQPLSLLMKMNPLVSVLHLYDVVNTPGVTADVSHMDTGAVVRGFLGQQQLESALTGMDLVIIPAGVPRKPGMTRDDLFKINAGIVRTLCEGIAKSCPNAIVNLISNPVNSTVAIAAEVFKKAGTYDPKRLLGVTTLDVVRANTFVAEVLGVDPREVDVPVVGGHAGVTILPLLSQVKPRSSFTAEETEYLTNRIQNGGTEVVEAKAGTGSATLSMAYAAAKFAGACLRGLKGEAGVVECAFVDSQVTELPFFATKVRLGRAGAEEVYQLGPLNEYERIGLEKAKRELAGSIQKGVEFIRK
S17	Glyma.13G089200.1.p	77015	6.32	0.229	13	62.19	61	0.03	MSGGGCSIVWFRRDLRVEDNPALAAGVRAGAVISVFIWAPEEEGQYYPGRVSRWWLKQSLAHLDSSLRNLGSPLITKRSTNSISSLLEVVKSTGATQLFFNHLYDPLSLVRDHRAKEVLTAQGITVRSFNSDLLYEPWDVNDAHGQPFTTFSAFWERCLSMPYDPQAPLLPPKRIIPGDVSRCPSDTLVFEDELEKASNALLARAWSPGWSNADKALTAFVNGALIEYSKNRRKADSATTSFLSPHLHFGEVSVKKVFHLVRIKQVFWANEGNKAGEESVNLFLKSIGLREYSRYISFNHPYSHERPLLAHLKFFPWVVNEGYFKAWRQGRTGYPLVDAGMRELWATGWLHDRIRVVVSSFFVKVLQLPWRWGMKYFWDTLLDADLESDALGWQYISGT…

## Sheet: Table S2
Table S2 GO categories, molecular function, biological process and the homologous gene in Arabidopsis of the 17 photosynthetic related proteins
Gene ID	Molecular function	Gene Ontology categories	Biological process	KEGG	Homologous gene in Arabidopsis
Glyma.11G108500	Plant protein of unknown function (DUF827)	/	PF05701	/	AT5G16730
Glyma.06G277500	Phosphoenolpyruvate carboxylase 1	GO:0008964,GO:0006099,GO:0015977	PF00311	/	AT1G53310
Glyma.19G224200	Phytochrome A	GO:0006355,GO:0009584,GO:0018298,GO:0000155	PF00512,PF02518,PF01590	/	AT1G09570
Glyma.16G173100	Plastidic pyruvate kinase beta subunit 1	GO:0000287,GO:0004743,GO:0030955,GO:0006096	PF02887,PF00224	KOG2323	AT5G52920
Glyma.19G186000	Triosephosphate isomerase	GO:0004807,GO:0008152	PF00121	KOG1643	AT2G21170
Glyma.10G197700	Lactate/malate dehydrogenase family protein	GO:0016491,GO:0055114,GO:0016616	PF00056,PF02866	KOG1496	AT5G58330
Glyma.13G078600	ATP synthase alpha/beta family protein	GO:0005524,GO:0015992,GO:0046034	PF00006,PF02874	/	AT5G08680
Glyma.18G036400	Rubisco activase	GO:0005524	PF00004	KOG0651	AT2G39730
Glyma.08G142700	Chloroplast-localized ISCA-like protein	/	PF01521	KOG1120	AT1G10500
Glyma.20G090000	Phytochrome A	GO:0006355,GO:0009584,GO:0018298,GO:0000155	PF01590,PF00989,PF00512	/	AT1G09570
Glyma.06G091500	Mhosphoenolpyruvate carboxykinase 2	GO:0004612,GO:0005524,GO:0006094	PF01293	/	AT5G65690
Glyma.05G025300	D-ribulose-5-phosphate-3-epimerase	GO:0016857,GO:0005975	PF00834	KOG3111	AT5G61410
Glyma.05G022900	Photosystem I subunit F	GO:0015979,GO:0009522,GO:0009538	PF02507	/	AT1G31330
Glyma.15G266300	Myosin-like protein XIF	GO:0003774,GO:0005524,GO:0016459,GO:0005515	PF00612,PF02736,PF01843	KOG0160	AT2G31900
Glyma.15G018000	NDH-dependent cyclic electron flow 1	GO:0009055,GO:0051536	PF00111	KOG3309	AT3G16250
Glyma.07G185400	Peroxisomal NAD-malate dehydrogenase 2	GO:0016491,GO:0055114,GO:0016616	PF02866,PF00056	KOG1494	AT5G09660
Glyma.13G089200	Cryptochrome 1	GO:0003913,GO:0006281	PF12546,PF00875,PF03441	KOG0133	AT4G08920
Note: These results are analyzed Online (https://phytozome.jgi.doe.gov/pz/portal.html, http://www.arabidopsis.org/)
